# Supplementary material for: Specificity, Safety, Efficacy of EGFRvIII-Retargeted Oncolytic HSV for Xenotransplanted Human Glioblastoma
Source: Viruses. 2021 Aug 24;13(9):1677. doi: 10.3390/v13091677 (PMC8473268; doi:10.3390/v13091677)
Supplement: Supplementary file 1 [file viruses-13-01677-s001.zip]

Archive with 1 entries (1 files):
- viruses-1319865-supplementary.pdf
